# Supplementary material for: An Economical Composite Membrane with High Ion Selectivity for Vanadium Flow Batteries
Source: Membranes (Basel). 2023 Feb 24;13(3):272. doi: 10.3390/membranes13030272 (PMC10057319; doi:10.3390/membranes13030272)
Supplement: Supplementary file 1 [file membranes-13-00272-s001.zip]

Archive with 1 entries (1 files):
- membranes-2188946-supplementary.pdf
